# Supplementary material for: Revision of the genus Emphylica Turner, 1913 based on morphology and molecular data (Lepidoptera, Crambidae, Pyraustinae)
Source: Zookeys. 2019 Apr 8;836:113–33. doi: 10.3897/zookeys.836.32796 (PMC6477849; doi:10.3897/zookeys.836.32796)
Supplement: XML Treatment for Emphylica [file zookeys.836.32796-treatment1.xml]

<!DOCTYPE tp:taxon-treatment
  PUBLIC "-//TaxonX//DTD Taxonomic Treatment Publishing DTD v0 20100105//EN" "tax-treatment-NSO.dtd">
<tp:taxon-treatment xmlns:tp="http://www.plazi.org/taxpub"><tp:treatment-meta><kwd-group><label>Taxon classification</label><kwd><named-content xmlns:xlink="http://www.w3.org/1999/xlink" content-type="kingdom">Animalia</named-content></kwd><kwd><named-content xmlns:xlink="http://www.w3.org/1999/xlink" content-type="order">Lepidoptera</named-content></kwd><kwd><named-content xmlns:xlink="http://www.w3.org/1999/xlink" content-type="family">Crambidae</named-content></kwd></kwd-group><mixed-citation publication-type="journal"><person-group><name><surname>Chen</surname><given-names>Kai</given-names></name><name><surname>Liu</surname><given-names>Qingming</given-names></name><name><surname>Jin</surname><given-names>Jianhua</given-names></name><name><surname>Zhang</surname><given-names>Dandan</given-names></name></person-group><article-title>Revision of the genus <italic><tp:taxon-name><tp:taxon-name-part taxon-name-part-type="genus" reg="Emphylica">Emphylica</tp:taxon-name-part></tp:taxon-name></italic> Turner, 1913 based on morphology and molecular data (<tp:taxon-name><tp:taxon-name-part taxon-name-part-type="order">Lepidoptera</tp:taxon-name-part></tp:taxon-name>, <tp:taxon-name><tp:taxon-name-part taxon-name-part-type="family">Crambidae</tp:taxon-name-part></tp:taxon-name>, <tp:taxon-name><tp:taxon-name-part taxon-name-part-type="subfamily">Pyraustinae</tp:taxon-name-part></tp:taxon-name>)</article-title><source>Zookeys</source><day>08</day><month>4</month><year>2019</year><volume>836</volume><fpage>113</fpage><lpage>133</lpage><pub-id pub-id-type="doi">10.3897/zookeys.836.32796</pub-id></mixed-citation></tp:treatment-meta><tp:nomenclature><tp:taxon-name>
            <tp:taxon-name-part taxon-name-part-type="genus" reg="Emphylica">Emphylica</tp:taxon-name-part>
          </tp:taxon-name><tp:taxon-authority>Turner, 1913</tp:taxon-authority><tp:nomenclature-citation-list><tp:nomenclature-citation><tp:taxon-name>
                <tp:taxon-name-part taxon-name-part-type="genus" reg="Emphylica">Emphylica</tp:taxon-name-part>
              </tp:taxon-name><comment>Turner, 1913: 159. Type species: <tp:taxon-name><tp:taxon-name-part taxon-name-part-type="genus" reg="Emphylica">Emphylica</tp:taxon-name-part><tp:taxon-name-part taxon-name-part-type="species" reg="xanthocrossa">xanthocrossa</tp:taxon-name-part></tp:taxon-name> Turner, 1913, by monotypy.</comment></tp:nomenclature-citation></tp:nomenclature-citation-list></tp:nomenclature><tp:treatment-sec sec-type="diagnosis" id="SECID0EZEBG"><title>Diagnosis.</title><p>Species of <italic><tp:taxon-name><tp:taxon-name-part taxon-name-part-type="genus" reg="Emphylica">Emphylica</tp:taxon-name-part></tp:taxon-name></italic> have a conical frons (Figs <xref ref-type="fig" rid="F2">2–5</xref>), similar to species of <italic><tp:taxon-name><tp:taxon-name-part taxon-name-part-type="genus" reg="Achyra">Achyra</tp:taxon-name-part></tp:taxon-name></italic>, <italic><tp:taxon-name><tp:taxon-name-part taxon-name-part-type="genus" reg="Loxostege">Loxostege</tp:taxon-name-part></tp:taxon-name></italic> and <italic><tp:taxon-name><tp:taxon-name-part taxon-name-part-type="genus" reg="Sitochroa">Sitochroa</tp:taxon-name-part></tp:taxon-name></italic> (Figs <xref ref-type="fig" rid="F2">6–10</xref>), and by this differing from most genera of <tp:taxon-name><tp:taxon-name-part taxon-name-part-type="subfamily">Pyraustinae</tp:taxon-name-part></tp:taxon-name>. They can be best distinguished from the genera mentioned above in male genitalia by the narrowly triangular to trapezoid, sparsely to moderately setose uncus, the scale-liked editum, the sclerotized ventral process of the sella pointing towards the ventral margin of the valva, the nearly U-shaped juxta, the well-developed, distally rounded saccus, and the interlaced spicules in the phallus. In female genitalia, the antrum is sclerotized and the signum is rhombic.</p><fig id="F2" position="float" orientation="portrait"><label>Figures 2–10.</label><caption><p>Head profiles of species of <italic><tp:taxon-name><tp:taxon-name-part taxon-name-part-type="genus" reg="Emphylica">Emphylica</tp:taxon-name-part></tp:taxon-name></italic>, <italic><tp:taxon-name><tp:taxon-name-part taxon-name-part-type="genus" reg="Loxostege">Loxostege</tp:taxon-name-part></tp:taxon-name></italic>, <italic><tp:taxon-name><tp:taxon-name-part taxon-name-part-type="genus" reg="Achyra">Achyra</tp:taxon-name-part></tp:taxon-name> and <tp:taxon-name><tp:taxon-name-part taxon-name-part-type="genus" reg="Sitochroa">Sitochroa</tp:taxon-name-part></tp:taxon-name></italic><bold>2</bold><italic><tp:taxon-name><tp:taxon-name-part taxon-name-part-type="genus" reg="Emphylica">Emphylica</tp:taxon-name-part><tp:taxon-name-part taxon-name-part-type="species" reg="diaphana">diaphana</tp:taxon-name-part></tp:taxon-name></italic><bold>3</bold><italic><tp:taxon-name><tp:taxon-name-part taxon-name-part-type="genus" reg="Emphylica">E.</tp:taxon-name-part><tp:taxon-name-part taxon-name-part-type="species" reg="crassihamata">crassihamata</tp:taxon-name-part></tp:taxon-name></italic><bold>4</bold><italic><tp:taxon-name><tp:taxon-name-part taxon-name-part-type="genus" reg="Emphylica">E.</tp:taxon-name-part><tp:taxon-name-part taxon-name-part-type="species" reg="cruoralis">cruoralis</tp:taxon-name-part></tp:taxon-name></italic><bold>5</bold><italic><tp:taxon-name><tp:taxon-name-part taxon-name-part-type="genus" reg="Emphylica">E.</tp:taxon-name-part><tp:taxon-name-part taxon-name-part-type="species" reg="xanthocrossa">xanthocrossa</tp:taxon-name-part></tp:taxon-name></italic>. <bold>6</bold><italic><tp:taxon-name><tp:taxon-name-part taxon-name-part-type="genus" reg="Loxostege">Loxostege</tp:taxon-name-part><tp:taxon-name-part taxon-name-part-type="species" reg="sticticalis">sticticalis</tp:taxon-name-part></tp:taxon-name></italic><bold>7</bold><italic><tp:taxon-name><tp:taxon-name-part taxon-name-part-type="genus" reg="Loxostege">L.</tp:taxon-name-part><tp:taxon-name-part taxon-name-part-type="species" reg="deliblatica">deliblatica</tp:taxon-name-part></tp:taxon-name></italic><bold>8</bold><italic><tp:taxon-name><tp:taxon-name-part taxon-name-part-type="genus" reg="Achyra">Achyra</tp:taxon-name-part><tp:taxon-name-part taxon-name-part-type="species" reg="massalis">massalis</tp:taxon-name-part></tp:taxon-name></italic><bold>9</bold><italic><tp:taxon-name><tp:taxon-name-part taxon-name-part-type="genus" reg="Sitochroa">Sitochroa</tp:taxon-name-part><tp:taxon-name-part taxon-name-part-type="species" reg="umbrosalis">umbrosalis</tp:taxon-name-part></tp:taxon-name></italic><bold>10</bold><italic><tp:taxon-name><tp:taxon-name-part taxon-name-part-type="genus" reg="Sitochroa">S.</tp:taxon-name-part><tp:taxon-name-part taxon-name-part-type="species" reg="palealis">palealis</tp:taxon-name-part></tp:taxon-name></italic>. Scale bar: 0.5 mm.</p></caption><graphic xmlns:xlink="http://www.w3.org/1999/xlink" xlink:href="zookeys-836-113-g002.jpg" position="float" orientation="portrait" xlink:type="simple" id="oo_292301.jpg"/></fig></tp:treatment-sec><tp:treatment-sec sec-type="description" id="SECID0EFLBG"><title>Description.</title><p><bold>Head.</bold> Frons conical. Vertex with moderately raised scales projecting between antennae. Labial palpus slightly upwardly curved, approximately twice as long as diameter of eye; first segment with white scales at base; second segment obliquely directed upward; third segment long, porrect. Maxillary palpus prominent, curved upward. Proboscis well developed, with creamy white scales at base. Antenna in male with cilia shorter than or as long as width of corresponding flagellomeres. <bold>Thorax.</bold> Dorsal side whitish brown to brown; ventral side whitish to pale yellow. Legs unmodified, hindleg with basal inner spur longer than apical inner spur, approximately three times as long as basal outer spur. <bold>Wings.</bold> Forewing elongate-triangular, costa straight to near apex, then slightly arched to apex; apex sharp; termen weakly arched, oblique to tornus; dorsum straight; upperside usually with reddish or pale brown scales; frenulum hook in male well developed, retinaculum made up a tuft of curved bristles from below base of discal cell. Hindwing broad, fan-shaped; terminal margin usually brown; frenulum simple in male, with 2 acanthae in female. Wing venation as in Fig. <xref ref-type="fig" rid="F3">11</xref>. <bold>Abdomen.</bold> Apical margin of segments tinged with yellowish white. <bold>Male genitalia.</bold> Uncus narrowly triangular to narrowly trapezoid, more or less bulging near base. Tegumen trapezoid. Vinculum U-shaped. Saccus well developed, rounded triangular, approximately as long as uncus. Valva of medium width, tongue-shaped, slightly narrowed or tapering to rounded apex, ventral margin straight to slightly curved; transtilla short, triangular, usually with sclerotized ventral process extending to distal end of juxta; costal sclerotized band broad, slightly curved; dorsal sella short, lamellar, set with thick scale-like setae forming editum, more or less curved, apically with several filaments; ventral sella strongly sclerotized, usually perpendicularly pointing towards ventral margin of valva, usually curved apically; sacculus broad, usually with pointed sclerotized dorsal process (absent in <italic><tp:taxon-name><tp:taxon-name-part taxon-name-part-type="genus" reg="Emphylica">E.</tp:taxon-name-part><tp:taxon-name-part taxon-name-part-type="species" reg="xanthocrossa">xanthocrossa</tp:taxon-name-part></tp:taxon-name></italic>). Juxta usually U-shaped, distal arms sclerotized. Phallus tubular, usually with interlaced cornuti, in distal end with spine-like or teeth-like area of teeth. <bold>Female genitalia.</bold> Ovipositor lobes flat, densely setose. Posterior apophysis simple, anterior apophysis usually bulging near basal third. Antrum sclerotized. Ductus seminalis originating from anterior end of colliculum. Ductus bursae long and slender, more than 1.5× as long as diameter of corpus bursae. Corpus bursae globular, spinulose; accessory bursa present, arising from corpus bursae mediolaterally; signum narrowly rhombic to sea-star-shaped.</p><fig id="F3" position="float" orientation="portrait"><label>Figure 11.</label><caption><p>Wing venation of <italic><tp:taxon-name><tp:taxon-name-part taxon-name-part-type="genus" reg="Emphylica">Emphylica</tp:taxon-name-part><tp:taxon-name-part taxon-name-part-type="species" reg="crassihamata">crassihamata</tp:taxon-name-part></tp:taxon-name></italic>.</p></caption><graphic xmlns:xlink="http://www.w3.org/1999/xlink" xlink:href="zookeys-836-113-g003.jpg" position="float" orientation="portrait" xlink:type="simple" id="oo_292302.jpg"/></fig></tp:treatment-sec><tp:treatment-sec sec-type="biology" id="SECID0E5MBG"><title>Biology.</title><p>All of the Chinese material has been collected during the night at light. Host information is currently unavailable.</p></tp:treatment-sec><tp:treatment-sec sec-type="distribution" id="SECID0EDNBG"><title>Distribution</title><p>(Fig. <xref ref-type="fig" rid="F8">24</xref>). India, China, Australia.</p></tp:treatment-sec><tp:treatment-sec><!--Section generated to contain objects referenced in tp:taxon-treatment.--><fig id="F8" position="float" orientation="portrait"><label>Figure 24.</label><caption><p>Distribution map of <italic><tp:taxon-name><tp:taxon-name-part taxon-name-part-type="genus" reg="Emphylica">Emphylica</tp:taxon-name-part></tp:taxon-name></italic> spp.</p></caption><graphic xmlns:xlink="http://www.w3.org/1999/xlink" xlink:href="zookeys-836-113-g008.jpg" position="float" orientation="portrait" xlink:type="simple" id="oo_292307.jpg"/></fig></tp:treatment-sec></tp:taxon-treatment>
