# Supplementary material for: Revision of the genus Emphylica Turner, 1913 based on morphology and molecular data (Lepidoptera, Crambidae, Pyraustinae)
Source: Zookeys. 2019 Apr 8;836:113–33. doi: 10.3897/zookeys.836.32796 (PMC6477849; doi:10.3897/zookeys.836.32796)
Supplement: XML Treatment for Emphylica cruoralis [file zookeys.836.32796-treatment4.xml]

<!DOCTYPE tp:taxon-treatment
  PUBLIC "-//TaxonX//DTD Taxonomic Treatment Publishing DTD v0 20100105//EN" "tax-treatment-NSO.dtd">
<tp:taxon-treatment xmlns:tp="http://www.plazi.org/taxpub"><tp:treatment-meta><kwd-group><label>Taxon classification</label><kwd><named-content xmlns:xlink="http://www.w3.org/1999/xlink" content-type="kingdom">Animalia</named-content></kwd><kwd><named-content xmlns:xlink="http://www.w3.org/1999/xlink" content-type="order">Lepidoptera</named-content></kwd><kwd><named-content xmlns:xlink="http://www.w3.org/1999/xlink" content-type="family">Crambidae</named-content></kwd></kwd-group><mixed-citation publication-type="journal"><person-group><name><surname>Chen</surname><given-names>Kai</given-names></name><name><surname>Liu</surname><given-names>Qingming</given-names></name><name><surname>Jin</surname><given-names>Jianhua</given-names></name><name><surname>Zhang</surname><given-names>Dandan</given-names></name></person-group><article-title>Revision of the genus <italic><tp:taxon-name><tp:taxon-name-part taxon-name-part-type="genus" reg="Emphylica">Emphylica</tp:taxon-name-part></tp:taxon-name></italic> Turner, 1913 based on morphology and molecular data (<tp:taxon-name><tp:taxon-name-part taxon-name-part-type="order">Lepidoptera</tp:taxon-name-part></tp:taxon-name>, <tp:taxon-name><tp:taxon-name-part taxon-name-part-type="family">Crambidae</tp:taxon-name-part></tp:taxon-name>, <tp:taxon-name><tp:taxon-name-part taxon-name-part-type="subfamily">Pyraustinae</tp:taxon-name-part></tp:taxon-name>)</article-title><source>Zookeys</source><day>08</day><month>4</month><year>2019</year><volume>836</volume><fpage>113</fpage><lpage>133</lpage><pub-id pub-id-type="doi">10.3897/zookeys.836.32796</pub-id></mixed-citation></tp:treatment-meta><tp:nomenclature><tp:taxon-name>
            <tp:taxon-name-part taxon-name-part-type="genus" reg="Emphylica">Emphylica</tp:taxon-name-part>
            <tp:taxon-name-part taxon-name-part-type="species" reg="cruoralis">cruoralis</tp:taxon-name-part>
          </tp:taxon-name><tp:taxon-authority>(Warren, 1895)</tp:taxon-authority><tp:taxon-status xmlns:xlink="http://www.w3.org/1999/xlink" xlink:type="simple">comb. n.</tp:taxon-status><xref ref-type="fig" rid="F2">Figs 4</xref><xref ref-type="fig" rid="F4">, 14</xref><xref ref-type="fig" rid="F6">, 18</xref><xref ref-type="fig" rid="F7">, 22</xref><xref ref-type="fig" rid="F8">, 24</xref><tp:nomenclature-citation-list><tp:nomenclature-citation><tp:taxon-name>
                <tp:taxon-name-part taxon-name-part-type="genus" reg="Syllythria">Syllythria</tp:taxon-name-part>
                <tp:taxon-name-part taxon-name-part-type="species" reg="cruoralis">cruoralis</tp:taxon-name-part>
              </tp:taxon-name><comment>Warren, 1895: 471.</comment></tp:nomenclature-citation><tp:nomenclature-citation><tp:taxon-name>
                <tp:taxon-name-part taxon-name-part-type="genus" reg="Pyrausta">Pyrausta</tp:taxon-name-part>
                <tp:taxon-name-part taxon-name-part-type="species" reg="cruoralis">cruoralis</tp:taxon-name-part>
              </tp:taxon-name><comment>(Warren, 1895): <xref ref-type="bibr" rid="B2">Hampson 1896</xref>: 432.</comment></tp:nomenclature-citation></tp:nomenclature-citation-list></tp:nomenclature><tp:treatment-sec sec-type="material" id="SECID0ERKAI"><title>Material examined.</title><p><bold>Type material.</bold> Lectotype (here designated) ♂: <bold>INDIA, Meghalaya</bold>: Khasis, Mar.1894, Nat. Coll., <tp:taxon-name><tp:taxon-name-part taxon-name-part-type="family">Pyralidae</tp:taxon-name-part></tp:taxon-name><named-content xmlns:xlink="http://www.w3.org/1999/xlink" content-type="dwc:institutional_code" xlink:type="simple">NHMUK</named-content> Slide no. 10935 (<named-content xmlns:xlink="http://www.w3.org/1999/xlink" content-type="dwc:institutional_code" xlink:type="simple">NHMUK</named-content>).</p></tp:treatment-sec><tp:treatment-sec sec-type="material" id="SECID0EQLAI"><title>Other material examined.</title><p><bold>INDIA, Meghalaya</bold>: 7♂ (Fig. <xref ref-type="fig" rid="F4">14</xref>), Khasia Hills, Assam, Nissary (<named-content xmlns:xlink="http://www.w3.org/1999/xlink" content-type="dwc:institutional_code" xlink:type="simple">NHMUK</named-content>); 8♂, Assam, Khasis, Nat. Coll. (<named-content xmlns:xlink="http://www.w3.org/1999/xlink" content-type="dwc:institutional_code" xlink:type="simple">NHMUK</named-content>); 1♂, same data as type (<named-content xmlns:xlink="http://www.w3.org/1999/xlink" content-type="dwc:institutional_code" xlink:type="simple">NHMUK</named-content>); 1♂, Khasis Hills, Assam (<named-content xmlns:xlink="http://www.w3.org/1999/xlink" content-type="dwc:institutional_code" xlink:type="simple">NHMUK</named-content>); 1♂, Khasis Hills (<named-content xmlns:xlink="http://www.w3.org/1999/xlink" content-type="dwc:institutional_code" xlink:type="simple">NHMUK</named-content>); <bold>CHINA, Tibet</bold>: 1♀, air-raid shelter, Beibeng Village, Medog County, <named-content xmlns:xlink="http://www.w3.org/1999/xlink" content-type="dwc:verbatimCoordinates" xlink:type="simple"><named-content content-type="geo-json" specific-use="{&#34;type&#34;:&#34;Point&#34;,&#34;coordinates&#34;:[95.170000,29.240000]}" id="NCID0EJNAI" xlink:type="simple">29.24N, 95.17E</named-content></named-content>, alt. 750 m, 31.VII.2018, leg. Qi Mujie, genitalia slide no. ZDD12100 (molecular voucher no. SYSU-LEP0377) (<named-content xmlns:xlink="http://www.w3.org/1999/xlink" content-type="dwc:institutional_code" xlink:type="simple">NKU</named-content>).</p></tp:treatment-sec><tp:treatment-sec sec-type="diagnosis" id="SECID0EWNAI"><title>Diagnosis.</title><p><italic><tp:taxon-name><tp:taxon-name-part taxon-name-part-type="genus" reg="Emphylica">Emphylica</tp:taxon-name-part><tp:taxon-name-part taxon-name-part-type="species" reg="cruoralis">cruoralis</tp:taxon-name-part></tp:taxon-name></italic> resembles <italic><tp:taxon-name><tp:taxon-name-part taxon-name-part-type="genus" reg="Emphylica">E.</tp:taxon-name-part><tp:taxon-name-part taxon-name-part-type="species" reg="crassihamata">crassihamata</tp:taxon-name-part></tp:taxon-name></italic> in the reddish brown subterminal band and the saffron fringe. The differences between the two species are provided in the diagnosis of <italic><tp:taxon-name><tp:taxon-name-part taxon-name-part-type="genus" reg="Emphylica">E.</tp:taxon-name-part><tp:taxon-name-part taxon-name-part-type="species" reg="crassihamata">crassihamata</tp:taxon-name-part></tp:taxon-name></italic>. In appearance, <italic><tp:taxon-name><tp:taxon-name-part taxon-name-part-type="genus" reg="Emphylica">E.</tp:taxon-name-part><tp:taxon-name-part taxon-name-part-type="species" reg="cruoralis">cruoralis</tp:taxon-name-part></tp:taxon-name></italic> can be best recognized within the genus by the yellow postmedial band of the forewing, in male genitalia by the narrow trapezoid uncus with hair-like setae at distal third, the large, thumb-shaped, weakly sclerotized process of the ventral valva near the distal sacculus as well as the triangular ventral sella overlaid by a folded, distally blunt process. In female genitalia, it resembles <italic><tp:taxon-name><tp:taxon-name-part taxon-name-part-type="genus" reg="Emphylica">E.</tp:taxon-name-part><tp:taxon-name-part taxon-name-part-type="species" reg="crassihamata">crassihamata</tp:taxon-name-part></tp:taxon-name></italic> except for the less sinuate distolateral antrum and the relatively shorter and wider antrum anteriorly.</p></tp:treatment-sec><tp:treatment-sec sec-type="redescription" id="SECID0ETPAI"><title>Redescription</title><p>(Figs <xref ref-type="fig" rid="F2">4</xref>, <xref ref-type="fig" rid="F4">14</xref>). <bold>Head.</bold> Frons and vertex yellowish brown. Antenna pale yellowish brown, cilia in male as long as width of corresponding flagellomeres. Labial palpus yellowish brown with white scales at base. Maxillary palpus yellowish brown. <bold>Thorax.</bold> Yellowish brown dorsally, whitish ventrally. Foreleg: femur brown; tibia brown and white alternately; tarsi white except for pale brown distal three. Midleg: femur pale brown; tibia yellow on dorsum, white ventrally, outer spur half as long as inner one; tarsi white ventrally, pale yellow dorsally. Hindleg: yellowish brown, basal inner spur in male about three times as long as basal outer spur, apical inner spur about twice as long as apical outer spur. Wingspan 16–19 mm. Forewing with reddish brown ground colour, except for saffron circle at base and sinuate, saffron postmedial band, narrowing towards costa and dorsum; costa straight, slightly arched to apex, brown at basal 2/3, yellowish brown at distal third; terminal margin with narrow, saffron intermittent band; fringe saffron, mixed with reddish brown near tornus. Hindwing with costal margin translucent white to 2/3 of costa, basal half medially reddish brown, followed by yellow postmedial band, narrowing towards tornus, outer margin sinuate, edged by reddish brown subterminal band, terminal band narrow, intermittent, saffron, posterior margin pale yellow; fringe as in forewing. <bold>Abdomen.</bold> Dorsally yellowish brown, apical margins of segments tinged with white. <bold>Male genitalia</bold> (Fig. <xref ref-type="fig" rid="F6">18</xref>). Uncus slightly bulging at base, gradually narrowed towards truncate apex, maximal width approximately 3× minimal width, distal third with hair-like setae. Valva evenly wide medially, slightly tapering towards rounded apex, ventral margin with weakly sclerotized, thumb-shaped process projecting basally near distal end of sacculus; costal sclerotized band moderately wide, slightly curved to beyond 2/3 of dorsal margin; sacculus broad, distal third expanded and bearing a strongly sclerotized, hook-like process; ventral sella triangular, weakly sclerotized, overlaid by strongly sclerotized, folded, distally blunt process. Juxta U-shaped with two narrow tapering arms, basally broadened. Phallus as in <italic><tp:taxon-name><tp:taxon-name-part taxon-name-part-type="genus" reg="Emphylica">E.</tp:taxon-name-part><tp:taxon-name-part taxon-name-part-type="species" reg="crassihamata">crassihamata</tp:taxon-name-part></tp:taxon-name></italic> (without interlaced spicules of vesica in Fig. <xref ref-type="fig" rid="F6">18</xref>). <bold>Female genitalia</bold> (Fig. <xref ref-type="fig" rid="F7">22</xref>). As in <italic><tp:taxon-name><tp:taxon-name-part taxon-name-part-type="genus" reg="Emphylica">E.</tp:taxon-name-part><tp:taxon-name-part taxon-name-part-type="species" reg="crassihamata">crassihamata</tp:taxon-name-part></tp:taxon-name></italic> except: distolateral antrum less sinuate, relatively shorter and wider anteriorly; ductus bursae narrower than width of anterior part of antrum.</p><fig id="F6" position="float" orientation="portrait"><label>Figures 18–19.</label><caption><p>Male genitalia of <italic><tp:taxon-name><tp:taxon-name-part taxon-name-part-type="genus" reg="Emphylica">Emphylica</tp:taxon-name-part></tp:taxon-name></italic> spp. <bold>18</bold><italic><tp:taxon-name><tp:taxon-name-part taxon-name-part-type="genus" reg="Emphylica">E.</tp:taxon-name-part><tp:taxon-name-part taxon-name-part-type="species" reg="cruoralis">cruoralis</tp:taxon-name-part></tp:taxon-name></italic>, Khasis (<tp:taxon-name><tp:taxon-name-part taxon-name-part-type="family">Pyralidae</tp:taxon-name-part></tp:taxon-name><named-content xmlns:xlink="http://www.w3.org/1999/xlink" content-type="dwc:institutional_code" xlink:type="simple">NHMUK</named-content> Slide no. 10935) <bold>19</bold><italic><tp:taxon-name><tp:taxon-name-part taxon-name-part-type="genus" reg="Emphylica">E.</tp:taxon-name-part><tp:taxon-name-part taxon-name-part-type="species" reg="xanthocrossa">xanthocrossa</tp:taxon-name-part></tp:taxon-name></italic>, Queensland (genitalia slide no. ANIC21185) <bold>A</bold> Whole genitalia <bold>B</bold> Base of valva dorsally <bold>C</bold> Distal part of phallus. Scale bar: 0.5 mm.</p></caption><graphic xmlns:xlink="http://www.w3.org/1999/xlink" xlink:href="zookeys-836-113-g006.jpg" position="float" orientation="portrait" xlink:type="simple" id="oo_292305.jpg"/></fig></tp:treatment-sec><tp:treatment-sec sec-type="distribution" id="SECID0EOTAI"><title>Distribution</title><p>(Fig. <xref ref-type="fig" rid="F8">24</xref>). India (Meghalaya), China (Tibet).</p></tp:treatment-sec><tp:treatment-sec sec-type="remarks" id="SECID0EYTAI"><title>Remarks.</title><p>This species was formerly placed in the genus <italic><tp:taxon-name><tp:taxon-name-part taxon-name-part-type="genus" reg="Pyrausta">Pyrausta</tp:taxon-name-part></tp:taxon-name></italic>. However, both the molecular phylogeny and the genital traits suggested that it should be placed in <italic><tp:taxon-name><tp:taxon-name-part taxon-name-part-type="genus" reg="Emphylica">Emphylica</tp:taxon-name-part></tp:taxon-name></italic>. According to the male genitalia (Fig. <xref ref-type="fig" rid="F6">18</xref>) of the type specimen of <italic><tp:taxon-name><tp:taxon-name-part taxon-name-part-type="genus" reg="Emphylica">Emphylica</tp:taxon-name-part><tp:taxon-name-part taxon-name-part-type="species" reg="cruoralis">cruoralis</tp:taxon-name-part></tp:taxon-name></italic> (Warren, 1895), <bold>comb. n.</bold>, this species agrees with diagnostic characters of <italic><tp:taxon-name><tp:taxon-name-part taxon-name-part-type="genus" reg="Emphylica">Emphylica</tp:taxon-name-part></tp:taxon-name></italic>. It differs from <italic><tp:taxon-name><tp:taxon-name-part taxon-name-part-type="genus" reg="Pyrausta">Pyrausta</tp:taxon-name-part></tp:taxon-name></italic> by the conical frons, in male genitalia by the the presence of an editum made of modified, scale-like setae, the more anteriorly positioned and ventrally directed and sclerotized sella, and the more strongly developed sclerotized dorsal process of the sacculus, and in female genitalia (Fig. <xref ref-type="fig" rid="F7">22</xref>) by the strongly sclerotized antrum.</p></tp:treatment-sec><tp:treatment-sec><!--Section generated to contain objects referenced in tp:taxon-treatment.--><fig id="F2" position="float" orientation="portrait"><label>Figures 2–10.</label><caption><p>Head profiles of species of <italic><tp:taxon-name><tp:taxon-name-part taxon-name-part-type="genus" reg="Emphylica">Emphylica</tp:taxon-name-part></tp:taxon-name></italic>, <italic><tp:taxon-name><tp:taxon-name-part taxon-name-part-type="genus" reg="Loxostege">Loxostege</tp:taxon-name-part></tp:taxon-name></italic>, <italic><tp:taxon-name><tp:taxon-name-part taxon-name-part-type="genus" reg="Achyra">Achyra</tp:taxon-name-part></tp:taxon-name> and <tp:taxon-name><tp:taxon-name-part taxon-name-part-type="genus" reg="Sitochroa">Sitochroa</tp:taxon-name-part></tp:taxon-name></italic><bold>2</bold><italic><tp:taxon-name><tp:taxon-name-part taxon-name-part-type="genus" reg="Emphylica">Emphylica</tp:taxon-name-part><tp:taxon-name-part taxon-name-part-type="species" reg="diaphana">diaphana</tp:taxon-name-part></tp:taxon-name></italic><bold>3</bold><italic><tp:taxon-name><tp:taxon-name-part taxon-name-part-type="genus" reg="Emphylica">E.</tp:taxon-name-part><tp:taxon-name-part taxon-name-part-type="species" reg="crassihamata">crassihamata</tp:taxon-name-part></tp:taxon-name></italic><bold>4</bold><italic><tp:taxon-name><tp:taxon-name-part taxon-name-part-type="genus" reg="Emphylica">E.</tp:taxon-name-part><tp:taxon-name-part taxon-name-part-type="species" reg="cruoralis">cruoralis</tp:taxon-name-part></tp:taxon-name></italic><bold>5</bold><italic><tp:taxon-name><tp:taxon-name-part taxon-name-part-type="genus" reg="Emphylica">E.</tp:taxon-name-part><tp:taxon-name-part taxon-name-part-type="species" reg="xanthocrossa">xanthocrossa</tp:taxon-name-part></tp:taxon-name></italic>. <bold>6</bold><italic><tp:taxon-name><tp:taxon-name-part taxon-name-part-type="genus" reg="Loxostege">Loxostege</tp:taxon-name-part><tp:taxon-name-part taxon-name-part-type="species" reg="sticticalis">sticticalis</tp:taxon-name-part></tp:taxon-name></italic><bold>7</bold><italic><tp:taxon-name><tp:taxon-name-part taxon-name-part-type="genus" reg="Loxostege">L.</tp:taxon-name-part><tp:taxon-name-part taxon-name-part-type="species" reg="deliblatica">deliblatica</tp:taxon-name-part></tp:taxon-name></italic><bold>8</bold><italic><tp:taxon-name><tp:taxon-name-part taxon-name-part-type="genus" reg="Achyra">Achyra</tp:taxon-name-part><tp:taxon-name-part taxon-name-part-type="species" reg="massalis">massalis</tp:taxon-name-part></tp:taxon-name></italic><bold>9</bold><italic><tp:taxon-name><tp:taxon-name-part taxon-name-part-type="genus" reg="Sitochroa">Sitochroa</tp:taxon-name-part><tp:taxon-name-part taxon-name-part-type="species" reg="umbrosalis">umbrosalis</tp:taxon-name-part></tp:taxon-name></italic><bold>10</bold><italic><tp:taxon-name><tp:taxon-name-part taxon-name-part-type="genus" reg="Sitochroa">S.</tp:taxon-name-part><tp:taxon-name-part taxon-name-part-type="species" reg="palealis">palealis</tp:taxon-name-part></tp:taxon-name></italic>. Scale bar: 0.5 mm.</p></caption><graphic xmlns:xlink="http://www.w3.org/1999/xlink" xlink:href="zookeys-836-113-g002.jpg" position="float" orientation="portrait" xlink:type="simple" id="oo_292301.jpg"/></fig><fig id="F4" position="float" orientation="portrait"><label>Figures 12–15.</label><caption><p>Adults of <italic><tp:taxon-name><tp:taxon-name-part taxon-name-part-type="genus" reg="Emphylica">Emphylica</tp:taxon-name-part></tp:taxon-name></italic> spp. <bold>12</bold><italic><tp:taxon-name><tp:taxon-name-part taxon-name-part-type="genus" reg="Emphylica">E.</tp:taxon-name-part><tp:taxon-name-part taxon-name-part-type="species" reg="diaphana">diaphana</tp:taxon-name-part></tp:taxon-name></italic>, male (Hexi, Fujian) <bold>13</bold><italic><tp:taxon-name><tp:taxon-name-part taxon-name-part-type="genus" reg="Emphylica">E.</tp:taxon-name-part><tp:taxon-name-part taxon-name-part-type="species" reg="crassihamata">crassihamata</tp:taxon-name-part></tp:taxon-name></italic>, holotype, male (Shixing, Guangdong) <bold>14</bold><italic><tp:taxon-name><tp:taxon-name-part taxon-name-part-type="genus" reg="Emphylica">E.</tp:taxon-name-part><tp:taxon-name-part taxon-name-part-type="species" reg="cruoralis">cruoralis</tp:taxon-name-part></tp:taxon-name></italic>, male (Khasis, India) <bold>15</bold><italic><tp:taxon-name><tp:taxon-name-part taxon-name-part-type="genus" reg="Emphylica">E.</tp:taxon-name-part><tp:taxon-name-part taxon-name-part-type="species" reg="xanthocrossa">xanthocrossa</tp:taxon-name-part></tp:taxon-name></italic>, female (Hidden Valley, Western Australia). Scale bar: 5.0 mm.</p></caption><graphic xmlns:xlink="http://www.w3.org/1999/xlink" xlink:href="zookeys-836-113-g004.jpg" position="float" orientation="portrait" xlink:type="simple" id="oo_292303.jpg"/></fig><fig id="F7" position="float" orientation="portrait"><label>Figures 20–23.</label><caption><p>Female genitalia of <italic><tp:taxon-name><tp:taxon-name-part taxon-name-part-type="genus" reg="Emphylica">Emphylica</tp:taxon-name-part></tp:taxon-name></italic> spp., ventral views <bold>20</bold><italic><tp:taxon-name><tp:taxon-name-part taxon-name-part-type="genus" reg="Emphylica">E.</tp:taxon-name-part><tp:taxon-name-part taxon-name-part-type="species" reg="diaphana">diaphana</tp:taxon-name-part></tp:taxon-name></italic>, Chongqing (genitalia slide no. SYSU0969) <bold>21</bold><italic><tp:taxon-name><tp:taxon-name-part taxon-name-part-type="genus" reg="Emphylica">E.</tp:taxon-name-part><tp:taxon-name-part taxon-name-part-type="species" reg="crassihamata">crassihamata</tp:taxon-name-part></tp:taxon-name></italic>, Hunan (genitalia slide no. SYSU0957) <bold>22</bold><italic><tp:taxon-name><tp:taxon-name-part taxon-name-part-type="genus" reg="Emphylica">E.</tp:taxon-name-part><tp:taxon-name-part taxon-name-part-type="species" reg="cruoralis">cruoralis</tp:taxon-name-part></tp:taxon-name></italic>, Tibet (genitalia slide no. ZDD12100) <bold>23</bold><italic><tp:taxon-name><tp:taxon-name-part taxon-name-part-type="genus" reg="Emphylica">E.</tp:taxon-name-part><tp:taxon-name-part taxon-name-part-type="species" reg="xanthocrossa">xanthocrossa</tp:taxon-name-part></tp:taxon-name></italic>, Queensland (genitalia slide no. ANIC18162). Scale bar: 1.0 mm.</p></caption><graphic xmlns:xlink="http://www.w3.org/1999/xlink" xlink:href="zookeys-836-113-g007.jpg" position="float" orientation="portrait" xlink:type="simple" id="oo_292306.jpg"/></fig><fig id="F8" position="float" orientation="portrait"><label>Figure 24.</label><caption><p>Distribution map of <italic><tp:taxon-name><tp:taxon-name-part taxon-name-part-type="genus" reg="Emphylica">Emphylica</tp:taxon-name-part></tp:taxon-name></italic> spp.</p></caption><graphic xmlns:xlink="http://www.w3.org/1999/xlink" xlink:href="zookeys-836-113-g008.jpg" position="float" orientation="portrait" xlink:type="simple" id="oo_292307.jpg"/></fig></tp:treatment-sec><ref-list><ref id="B2"><mixed-citation xmlns:xlink="http://www.w3.org/1999/xlink" xlink:type="simple"><person-group><name name-style="western"><surname>Hampson</surname><given-names>GF</given-names></name></person-group> (<year>1896</year>) <source>Moths.</source><publisher-name>The Fauna of British India</publisher-name>, <publisher-loc>including Ceylon and Burma. London</publisher-loc>, <size units="page">594 pp</size>.</mixed-citation></ref></ref-list></tp:taxon-treatment>
